# Supplementary material for: Too Close for Comfort: Stigma by Association in Family Members Who Live with Relatives with Mental Illness
Source: Int J Environ Res Public Health. 2023 Mar 16;20(6):5209. doi: 10.3390/ijerph20065209 (PMC10049681; doi:10.3390/ijerph20065209)
Supplement: Supplementary file 1 [file ijerph-20-05209-s001.zip]

Archive with 1 entries (1 files):
- ijerph-2249801-SI.pdf
